# Supplementary material for: Acute Kidney Injury-Induced Circulating TNFR1/2 Elevations Correlate with Persistent Kidney Injury and Progression to Fibrosis
Source: Cells. 2023 Sep 5;12(18):2214. doi: 10.3390/cells12182214 (PMC10527245; doi:10.3390/cells12182214)
Supplement: Supplementary file 1 [file cells-12-02214-s001.zip]

Archive with 1 entries (1 files):
- cells-2570149-supplementary.pdf
